# Supplementary material for: The transcriptome landscape of the carcinogenic treatment response in the blind mole rat: insights into cancer resistance mechanisms
Source: BMC Genomics. 2019 Jan 8;20:17. doi: 10.1186/s12864-018-5417-z (PMC6323709; doi:10.1186/s12864-018-5417-z)
Supplement: Supplementary file 1 — Table S1. RNA-Expression of Spalax. RNA expression divided between the different samples. Table S2. 68 differentially expressed genes in carcinogen resistant Spalax. Table S3. miRNA analysis in Spalax candidate genes. Differential expression analysis of miRNAs in Spalax samples. Table S4. miRNA analysis in Spalax ECM genes. Differential expression analysis of miRNAs in Spalax samples of ECM related genes. Table S5. Expression values of Fanconi Anemia genes. Differential expression analysis for Fanconi Anemia genes in Spalax. Table S6. Differential expression analysis of Spalax UIS vs tumor. A |log2FC| ≥ 2 is a threshold for highly differentially expressed genes. We filtered the genes that belong to these categories: cell cycle, citrate cycle, immune system, extracellular matrix (ECM), hypoxia response, and degenerative diseases. Table S7. Differentially expressed genes in fibrosarcomas and granulomas. Table S8. Differentially expressed genes in granulomas only. Table S9. Differentially expressed genes in fibrosarcomas only. (XLSX 231 kb) [file 12864_2018_5417_MOESM1_ESM.xlsx]

## Sheet: S1
	Spalax benign	intersect	Spalax malignant
upregulated	Adamts2, Adamts7, Aspn, Bmp7, Cilp2, Col24a1, Col26a1, Col27a1, Col7a1, Col8a2, Cpz, Crtap, Cspg4, Dpt, Egflam, Fbn2, Fmod, Fn1, Gldn, Hapln4, Hspg2, Itga2, Kazald1, Kng1, Lamc3, Ltbp2, Lum, Mmp16, Serpinf1, Slc25a5, Spp1, Tgfb3, Tnfrsf11b, Vwa1, Wisp1, Wnt5a	Actg1, Adamts4, Adamtsl1, Aebp1, Anxa2, Arf4, Bgn, Bmp1, Calr, Cd44, Cdh2, Cfl1, Ckap4, Clu, Col11a1, Col14a1, Col16a1, Col18a1, Col1a1, Col1a2, Col3a1, Col4a1, Col4a2, Col5a1, Col5a2, Col5a3, Col6a1, Col6a2, Col6a3, Crispld2, Cthrc1, Efemp2, Emilin1, Emilin2, Fbn1, Fgfr2, Flna, Frem1, Hmmr, Hsp90aa1, Icam1, Itga5, Lama1, Lama4, Lamb1, Lgals3, Lox, Loxl1, Loxl2, Ltbp1, Mmp10, Mmp12, Mmp13, Mmp14,…	Adamts1, Cfp, Eif4a1, Hpse, Hsp90b1, Itga4, Itgb3, Itgb7, Lgals3bp, Mmp25, Mmp27, Mmp8, Myh9, Rell2, S100a9, Tfpi2, Thbs1
downregulated	Cd36, Lpl, Tinagl1	Adamts20, Adamtsl5, Alpl, Bcam, Itga7, Itgb6, Lmcd1, Lrrn1, Myoc, Npnt, Phospho1, Timp4, Vit, Wnt4	Adamts8, Adamtsl2, Atp5a1, Atp5b, Atp5o, Chad, Cilp, Col11a2, Col4a3, Egfl7, Fbln5, Fras1, Gapdh, Gpc4, Hadha, Hmcn2, Kera, Lrrc38, Lrrc55, Mgp, Mmp15, Mmrn2, Prg4, Serpine2, Sfrp1, Smoc1, Smoc2, Sparcl1, Tgfb2, Thbs4, Wnt9a

## Sheet: S1_legend
Table lists differentially expressed genes that are up- or down regulated in Spalax that grew a benign tumor, inSpalax that grew a malignant tumor, or in both.

## Sheet: S2
Gene	Description
Abi3	ABI gene family, member 3
Acta2	actin, alpha 2, smooth muscle, aorta
Actg2	actin, gamma 2, smooth muscle, enteric
Alas2	aminolevulinic acid synthase 2, erythroid
Arhgef37	Rho guanine nucleotide exchange factor (GEF) 37
Bcl2l15	BCLl2-like 15
Ccl1	chemokine (C-C motif) ligand 1
Ccnl1	cyclin L1
Cdh1	cadherin 1
Cdh8	cadherin 8
Cers4	ceramide synthase 4
Clec11a	C-type lectin domain family 11, member a
Clec2l	C-type lectin domain family 2, member L
Cp	ceruloplasmin
Ddah2	dimethylarginine dimethylaminohydrolase 2
Dmkn	dermokine
Echdc3	enoyl Coenzyme A hydratase domain containing 3
Egr1	early growth response 1
Fam195a	family with sequence similarity 195, member A
Fosb	FBJ osteosarcoma oncogene B
Gpt	glutamic pyruvic transaminase, soluble
Gsap	gamma-secretase activating protein
Hp	haptoglobin
Igfbp2	insulin-like growth factor binding protein 2
Il6r	interleukin 6 receptor, alpha
Kcnn3	potassium intermediate/small conductance calcium-activated channel, subfamily N, member 3
Kiaa0196	RIKEN cDNA E430025E21 gene
Klhdc8a	kelch domain containing 8A
Lrp1b	low density lipoprotein-related protein 1B (deleted in tumors)
Ltbp4	latent transforming growth factor beta binding protein 4
Map3k6	mitogen-activated protein kinase kinase kinase 6
Masp2	mannan-binding lectin serine peptidase 2
Matn2	matrilin 2
Myh11	myosin, heavy polypeptide 11, smooth muscle
Myo18b	myosin XVIIIb
Napb	N-ethylmaleimide sensitive fusion protein attachment protein beta
Neb	nebulin
Npas4	neuronal PAS domain protein 4
Nrap	nebulin-related anchoring protein
Nsmf	NMDA receptor synaptonuclear signaling and neuronal migration factor
Ntrk1	neurotrophic tyrosine kinase, receptor, type 1
Osmr	oncostatin M receptor
Parm1	prostate androgen-regulated mucin-like protein 1
Pglyrp1	peptidoglycan recognition protein 1
Pnn	pinin
Prepl	prolyl endopeptidase-like
Prkcdbp	protein kinase C, delta binding protein
Prph	peripherin
Ptges	prostaglandin E synthase
Rem1	rad and gem related GTP binding protein 1
Rgcc	regulator of cell cycle
Ripply1	ripply transcriptional repressor 1
S100a8	S100 calcium binding protein A8 (calgranulin A)
S100a9	S100 calcium binding protein A9 (calgranulin B)
Serpina6	serine (or cysteine) peptidase inhibitor, clade A, member 6
Setd7	SET domain containing (lysine methyltransferase) 7
Sfrp5	secreted frizzled-related sequence protein 5
Sh3rf2	SH3 domain containing ring finger 2
Slc3a1	solute carrier family 3, member 1
Tagln	transgelin
Tbc1d4	TBC1 domain family, member 4
Tcf15	transcription factor 15
Tgm5	transglutaminase 5
Tgm7	transglutaminase 7
Tmsb4x	thymosin, beta 4, X chromosome
Ttc25	tetratricopeptide repeat domain 25
Ttn	titin
Unc93a	unc-93 homolog A (C. elegans)

## Sheet: S2_legend
68 differentially expressed genes in carcinogen resistant Spalax as well as their description.

## Sheet: S3
mirbase_r20	mirna_regulator	direct_target	mirna_function	mirna_expression	sum_effect	log2FoldChange.res	padj.res	log2FoldChange.sus	padj.sus	log2FoldChange.mus	padj.mus
miR-22-3p	TP53	CDKN1A	increase p53-dependent apoptosis	NPA	tumor-suppressive	-3.06039	2.36872e-09	-2.56113	4.02254e-05	-2.97703	2.37308e-14
miR-223-3p	NPA	FOXO1	inhibit cell proliferation	NPA	tumor-suppressive	3.79287	8.47041e-07	5.25759	7.14771e-10	1.81903	0.0184651
miR-222-3p	NPA	CDKN1A|CDKN1C	increase cell cycle G1/S transition|increase tumor growth	upregulated in gastric cancer tissues compared to the corresponding normal tissues	oncogenic	3.88676	2.48695e-06	4.79412	9.57559e-11	2.65889	3.65568e-05
miR-221-3p	NPA	CDKN1A|CDKN1C	increase cell cycle G1/S transition|increase tumor growth	upregulated in gastric cancer tissues compared to the corresponding normal tissues	oncogenic	3.33455	3.41609e-05	4.67735	3.80212e-09	1.69017	0.000217695
miR-182-5p	NPA	FOXO1	increase cell growth	highly expressed in MCF-7 breast cancer cells	oncogenic	4.59737	8.19744e-05	1.69661	0.0986504	0.423063	0.712084
miR-224-5p	NPA	CDKN1A	promote cell cycle G1/S transition	increased successively at each stage of IBD progression and accurately discriminated cancers from normal or chronically inflamed IBD tissues	oncogenic	3.703	0.000221377	2.50558	0.00259652	1.83017	0.00298806
miR-370-3p	NPA	FOXO1	increase cell proliferation|increase anchorage-independent cell growth|increase colony formation|promote cell cycle G1/S transition	"significantly upregulated in five prostate cancer cell lines, compared to normal prostatic epithelial (PrEC) cells"	oncogenic	3.19114	0.000239785	-2.80314	0.0377125	3.58746	0.000890735
miR-96-5p	NPA	FOXO1	increase cell growth	highly expressed in MCF-7 breast cancer cells	oncogenic	4.19541	0.00143526	2.4491	0.143484	2.59244	0.0085449
miR-10b-5p	NPA	BCL2L11|TFAP2C|CDKN1A|CDKN2A	promote cell growth|reduce cell cycle arrest|inhibit apoptosis|reduce tumor growth	not expressed in human brain and strongly upregulated in both low-grade and high-grade gliomas|negatively associated with survival of glioblastoma patients	oncogenic	-1.26896	0.02475	-0.857284	0.242366	-2.04707	0.000116168
miR-20a-5p	NPA	CDKN1A	inhibit ras-induced senescence|enhance oncogenic transformation by ras	NPA	oncogenic	-0.860566	0.187745	1.43219	0.052176	0.562389	0.420329
miR-20a-5p	NPA	CDKN1A|TP53INP1	promote cell cycle progression|inhibit apoptosis	upregulated in human gastric cancer tissues	oncogenic	-0.860566	0.187745	1.43219	0.052176	0.562389	0.420329
miR-20a-5p	HIF1A|MYC	CDKN1A|STAT3	promote HIF-1¦Á-induced differentiatio	NPA	NPA	-0.860566	0.187745	1.43219	0.052176	0.562389	0.420329
miR-296-5p	genomic region 20q13.32 amplification	CDKN1A	NPA	highly expressed in many cancer cell lines	NPA	0.700955	0.332	-2.91888	0.000933381	2.21354	0.0251978
miR-27a-3p	NPA	FOXO1	increase cell growth	highly expressed in MCF-7 breast cancer cells	oncogenic	-0.611792	0.3334	-0.0109146	0.992709	-0.551515	0.224723
miR-106b-5p	NPA	CDKN1A	promote cell proliferation	aberrantly expressed in colon cancer tissues|downregulated in butyrate treated cells	oncogenic	0.57815	0.386256	1.91718	0.0071806	0.876469	0.148887
miR-106b-5p	NPA	CDKN1A	promote cell cycle progression	NPA	oncogenic	0.57815	0.386256	1.91718	0.0071806	0.876469	0.148887
miR-106b-5p	NPA	E2F1|CDKN1A	NPA	significantly higher in primary prostate tumors	NPA	0.57815	0.386256	1.91718	0.0071806	0.876469	0.148887
miR-106b-5p	NPA	CDKN1A	increase cell cycle G1/S transition	upregulated in gastric cancer tissues compared to the corresponding normal tissues	oncogenic	0.57815	0.386256	1.91718	0.0071806	0.876469	0.148887
miR-106b-5p	NPA	CDKN1A	promote cell proliferation|promote cell cycle progression|inhibit apoptosis	upregulated progressively at successive stages of neoplasia	oncogenic	0.57815	0.386256	1.91718	0.0071806	0.876469	0.148887
miR-423-3p	NPA	CDKN1A	promote cell growth|promote cell cycle G1/S transition	NPA	oncogenic	-0.295154	0.663314	0.595139	0.482232	0.0705267	0.876223
miR-17-5p	HIF1A|MYC	CDKN1A|STAT3	promote HIF-1¦Á-induced differentiatio	NPA	NPA	-0.282746	0.694099	2.05638	0.00234412	1.25249	0.0326026
miR-17-5p	NPA	CDKN1A|TP53INP1	promote cell cycle progression|inhibit apoptosis	upregulated in human gastric cancer tissues	oncogenic	-0.282746	0.694099	2.05638	0.00234412	1.25249	0.0326026
miR-17-5p	NPA	CDKN1A	promote cell cycle progression	NPA	oncogenic	-0.282746	0.694099	2.05638	0.00234412	1.25249	0.0326026
miR-17-5p	NPA	CDKN1A	inhibit ras-induced senescence|enhance oncogenic transformation by ras	NPA	oncogenic	-0.282746	0.694099	2.05638	0.00234412	1.25249	0.0326026
miR-17-5p	MYCN	BCL2L11|CDKN1A	promote cell growth|promote therapy resistance	upregulated in primary neuroblastomas	oncogenic	-0.282746	0.694099	2.05638	0.00234412	1.25249	0.0326026
miR-93-5p	NPA	CDKN1A	promote cell proliferation|promote cell cycle progression|inhibit apoptosis	upregulated progressively at successive stages of neoplasia	oncogenic	-0.143818	0.843717	0.909626	0.226151	-0.0980563	0.885146
miR-93-5p	NPA	CDKN1A	increase cell cycle G1/S transition	upregulated in gastric cancer tissues compared to the corresponding normal tissues	oncogenic	-0.143818	0.843717	0.909626	0.226151	-0.0980563	0.885146

## Sheet: S3_legend
miRNA analysis in Spalax ECM genes. Annotation according to the OncomiRDB. (Wang D, Gu J, Wang T, Ding Z. OncomiRDB: a database for the experimentally verified oncogenic and tumor-suppressive microRNAs. Bioinformatics. 2014;30(15):2237–8)
mirbase_r20	mirbase identifier of the miRNA
mirna_regulator	Name of the gene regulating the miRNA (if known)
direct_target	Name of the gene targeted by the miRNA
mirna_function	Function of the miRNA (if known)
mirna_expression	observed expression pattern in literature
sum_effect	oncogenic or tumor-suppressing effect of miRNA (if known)
log2FoldChange.res	log2(foldchange) in Spalax with benign tumor vs Spalax control
padj.res	adjusted p-value in Spalax with benign tumor vs Spalax control
log2FoldChange.sus	log2(foldchange) in Spalax with malignant tumor vs Spalax control
padj.sus	adjusted p-value in Spalax with malignant tumor vs Spalax control
log2FoldChange.mus	log2(foldchange) in mice with malignant tumor vs mouse control
padj.mus	Adjusted p-value in mouse with malignant tumor vs mouse control

## Sheet: S4
mirbase_r20	mirna_regulator	direct_target	mirna_function	mirna_expression	sum_effect	log2FoldChange.res	padj.res	log2FoldChange.sus	padj.sus	log2FoldChange.mus	padj.mus
miR-223-3p	CEBPA|E2F1	E2F1	block cell-cycle progression	down-regulated in different subtypes of acute myeloid leukemia	tumor-suppressive	3.79287	8.47041e-07	5.25759	7.14771e-10	1.81903	0.0184651
miR-222-3p	MET|JUN	PTEN|TIMP3	induce TRAIL resistance|increase cell migration	"overexpressed in aggressive non-small cell lung cancer and hepatocarcinoma cells, as compared with less invasive and/or normal lung and liver cells"	oncogenic	3.88676	2.48695e-06	4.79412	9.57559e-11	2.65889	3.65568e-05
miR-221-3p	MET|JUN	PTEN|TIMP3	induce TRAIL resistance|increase cell migration	"overexpressed in aggressive non-small cell lung cancer and hepatocarcinoma cells, as compared with less invasive and/or normal lung and liver cells"	oncogenic	3.33455	3.41609e-05	4.67735	3.80212e-09	1.69017	0.000217695
miR-615-5p	NPA	IGF2	inhibit cell growth|inhibit cell migration	"preferentially expressed in HCC, cirrhotic liver tissues and HCC cell lines, but undetected in normal livers"	tumor-suppressive	3.01719	0.104111	3.21579	0.00480724	-0.432833	0.727589
miR-200c-3p	NPA	ZEB1|ZEB2|TIMP2|FBLN5|VEGFA	NPA	significantly down-regulated in leiomyomas than matched myometrium	NPA	1.82195	0.220145	1.00001	0.475366	-0.331075	0.787813
miR-181a-5p	CEBPA	NPA	inhibit tumor growth	NPA	tumor-suppressive	-0.692492	0.243918	-0.0125203	0.992709	-1.53301	5.21367e-05
miR-125b-5p	NPA	JUN	reduce cell proliferation|reduce cell migration	significantly reduced in malignant melanoma cell lines and tissue samples compared with melanocytes	tumor-suppressive	0.60977	0.31631	-0.309529	0.721847	0.559158	0.239861
miR-34a-5p	CEBPA	E2F3	inhibit cell proliferation|reprogram granulocytic differentiation	NPA	tumor-suppressive	-0.15951	0.892475	1.71136	0.0350327	-0.653433	0.183303
miR-122-5p	CEBPA|GSK3B	IGF1R	suppress cell proliferation	frequently downregulated in HCC tissues|negatively associated with worse survival of HCC patients	tumor-suppressive	-0.269968	0.902621	-5.52297	5.58817e-05	-1.92276	0.217798

## Sheet: S4_legend
miRNA analysis in Spalax candidate genes. Annotation according to the OncomiRDB. (Wang D, Gu J, Wang T, Ding Z. OncomiRDB: a database for the experimentally verified oncogenic and tumor-suppressive microRNAs. Bioinformatics. 2014;30(15):2237–8)
mirbase_r20	mirbase identifier of the miRNA
mirna_regulator	Name of the gene regulating the miRNA (if known)
direct_target	Name of the gene targeted by the miRNA
mirna_function	Function of the miRNA (if known)
mirna_expression	observed expression pattern in literature
sum_effect	oncogenic or tumor-suppressing effect of miRNA (if known)
log2FoldChange.res	log2(foldchange) in Spalax with benign tumor vs Spalax control
padj.res	adjusted p-value in Spalax with benign tumor vs Spalax control
log2FoldChange.sus	log2(foldchange) in Spalax with malignant tumor vs Spalax control
padj.sus	adjusted p-value in Spalax with malignant tumor vs Spalax control
log2FoldChange.mus	log2(foldchange) in mice with malignant tumor vs mouse control
padj.mus	Adjusted p-value in mouse with malignant tumor vs mouse control

## Sheet: S5
	control_mean	immun_IS_mean	granu_IS_mean	fibro_IS_mean	control_vs_fibro_IS_log2fc	mouse_control_mean	mouse_IS_mean	mouse_control_vs_IS_log2fc	Control_Sp>mice	Control_mice>Sp	Sick_Sp>mice	Sick_mice>Sp
Atr	289.432	384.773	556.768	833.641	1.45219	304.153	495.575	0.63226	e		x
Atrip	262.621	268.47	170.903	161.351	-0.754255	4.3874	20.8964	2.12749	x		x
Blm	19.4872	29.3754	118.372	236.672	3.463	41.5257	458.089	3.37607		x		x
Brca1	28.9902	44.9304	479.312	806.075	4.66932	8.12386	626.331	6.06467	x		e
Brca2	575.941	652.34	735.009	1239.03	1.03476	54.1248	337.064	2.56018	x		x
Cenps	29.4033	44.1973	208.216	263.256	3.03182	9.51698	96.5375	3.22781	x		x
Eme1	523.599	587.288	3570.95	3027.17	2.45011	1.55925	127.879	6.02486	x		x
Eme2	20.7085	43.6466	35.4839	30.4431	0.476635	114.695	102.101	-0.231508		x		x
Ercc1	910.73	756.653	547.939	697.554	-0.441029	391.167	363.006	-0.176897	x		x
Ercc4	138.787	139.289	245.727	208.806	0.519517	209.187	186.869	-0.232028		x	x
Fan1	460.174	440.123	137.477	130.288	-1.86053	183.919	114.998	-0.740554	x		e
Fanca	215.195	271.382	287.55	455.424	1.00533	21.0517	320.725	3.83274	x		x
Fancb	112.86	198.93	287.941	278.79	1.21701	59.3056	159.074	1.34631	x		x
Fancc	615.685	476.067	198.669	72.1458	-3.06865	126.163	159.922	0.271921	x			x
Fancd2	32.1166	54.6057	871.593	1125.01	4.9834	21.9736	382.324	3.9944	x		x
Fance	378.12	358.318	376.874	457.25	0.213392	312.72	280.427	-0.224689	x		x
Fancf	73.7622	49.365	36.5706	49.1686	-0.632047	41.9815	114.955	1.37011	x			x
Fancg	200.044	271.526	397.598	332.895	0.66818	78.1921	191.438	1.21964	x		x
Fanci	116.111	177.361	275.465	517.06	2.0615	2.12326	161.419	5.96349	x		x
Fancj	16.9152	25.9856	120.72	281.392	3.93028	14.9829	300.962	4.20276	e			x
Fancl	21.8266	22.8683	22.0049	15.7573	-0.509174	76.6975	105.818	0.392653		x		x
Fancm	88.9153	109.327	193.987	328.536	1.81037	93.5326	377.592	1.92376	e			x
Fancn	535.642	681.619	789.29	884.599	0.65686	24.9758	183.428	2.76881	x		x
Fen1	625.105	612.667	616.551	1108.31	0.759355	3.51226	17.7775	2.16597	x		x
Hes1	414.323	377.545	304.717	147.033	-1.53434	392.972	443.406	0.106704	e			x
Mlh1	160.386	174.159	302.819	432.669	1.3572	222.298	393.103	0.750515		x	e
Mus81	464.355	380.668	197.736	216.099	-1.15134	511.524	261.844	-1.02872	e			x
Pms2	706.518	734.382	716.011	512.247	-0.519881	134.923	281.391	0.989357	x		x
Polh	647.553	657.442	250.744	256.99	-1.37902	269.989	404.82	0.513221	x			x
Poli	177.383	254.183	190.653	203.885	0.140639	68.341	191.113	1.41109	x		e
Polk	119.435	100.337	194.595	222.846	0.826396	307.982	430.842	0.408621		x		x
Poln	7.9451	16.5622	18.0126	15.4348	0.848086	263.867	15.8749	-4.09416		x	e
Polz2	607.985	506.78	428.731	448.735	-0.493254	227.937	140.496	-0.761483	x		x
Rad51	20.4145	23.9519	236.993	326.701	3.88072	32.7447	511.34	3.85628		x		x
Rad51c	202.068	131.943	167.532	216.222	0.0382168	18.9386	99.3683	2.29708	x		x
Rev1	958.852	901.533	680.582	777.336	-0.359486	484.455	422.888	-0.264242	x		x
Rev3l	1212.44	2209	929.812	1220.96	-0.0484839	814.987	849.077	-0.00858935	x		x
Rmi1	476.815	465.106	528.296	610.642	0.293498	221.505	242.005	0.0596894	x		x
Rmi2	243.24	192.11	362.341	501.73	0.969051	37.7403	46.6109	0.22564	x		x
Rpa1	2078.15	1904.91	2010.43	2478.59	0.192607	1584.14	1459.64	-0.186681	x		x
Rpa2	706.816	660.311	655.374	846.978	0.198879	486.721	539.774	0.0796966	x		x
Rpa3	132.099	90.0645	99.9066	295.018	1.08003	215.284	493.39	1.11401		x		x
Sirt1	490.775	470.847	550.493	732.219	0.514254	522.535	572.155	0.0637185	e		e
Slx1	133.647	132.885	132.512	149.043	0.097861
Slx4	224.016	260.766	444.564	479.245	1.01989	178.604	695.129	1.87749	x			x
Stra13	270.302	267.504	200.501	272.14	-0.0490084	389.439	125.006	-1.69118		x	x
Telo2	1233.52	1234.06	777.981	842.088	-0.604698	262.039	374.398	0.444179	x		x
Top3	737.112	750.748	719.417	644.909	-0.25084	157.853	306.255	0.880344	x		x
Ube2t	329.259	240.022	59.0539	169.887	-0.993459	161.379	183.277	0.113863	x			x
Usp1	1235.97	1299.24	2288.9	2991.01	1.20821	734.123	1830.26	1.24333	x		x
Wdr48	480.151	578.143	765.122	894.495	0.831507	638.128	836.071	0.318279		x	e
Wrn	729.198	947.304	971.244	1351.24	0.823481	240.886	448.316	0.816306	x		x
									34	11	29	15

## Sheet: S5_legend
Differential expression analysis for Fanconi Anemia genes in Spalax
control_mean	mean expression value in Spalax control
immun_IS_mean	mean expression value in Spalax tolerant
granu_IS_mean	mean expression value in Spalax with benign tumor
fibro_IS_mean	mean expression value in Spalax with malignant tumor
control_vs_fibro_IS_fc	log2(fold change) between Spalax control vs Spalax with malignant tumor
mouse_control_mean	mean expression value in mouse control
mouse_IS_mean	mean expression value in mouse with malignant tumor
mouse_control_vs_IS_log2fc	log2(fold change) between mouse control vs mouse with malignant tumor
Control_Sp>mice	gene is higher expressed in Spalax control vs mouse
Control_mice>Sp	gene is higher expressed in mouse control vs Spalax
Sick_Sp>mice	gene is higher expressed in Spalax with tumor vs mouse
Sick_mice>Sp	gene is higher expressed in mouse with tumor vs Spalax

[truncated: 8 more sheets: S6, S6_legend, S7, S7_legend, S8, S8_legend, S9, S9_legend]
